# Supplementary material for: Motivations, challenges, and benefits of first aid knowledge popularization volunteerism among undergraduate medical students: a qualitative study
Source: Front Public Health. 2025 Dec 31;13:1701431. doi: 10.3389/fpubh.2025.1701431 (PMC12801344; doi:10.3389/fpubh.2025.1701431)
Supplement: Supplementary File 3 — Coding examples. [file Table_3.xlsx]

## Sheet: Coding Examples
Participant	Raw Data (Chinese)	Raw Data (English Translation)	Initial Code	Category	Sub-theme	Theme
P4	我参加FAKPV是因为...我真的想帮助别人。	I participate in FAKPV because... I genuinely want to help others.	Desire to help others	Altruistic motivation	Voluntary Spirit	Motivations
P15	我觉得我参加志愿服务的动机受到我们学校校训（德才济世，精业济民）的影响。我正在把这个理念付诸实践，为社会做贡献。	I feel that my motivation to participate in volunteering is influenced by our university motto (Virtue and expertise, benevolence and healing). I'm putting this concept into practice, contributing to society.	University motto influence on volunteering	Professional ethics and social responsibility	Voluntary Spirit	Motivations
P4	我参加FAKPV是因为我想把课堂上学到的急救知识应用到实践中...这可以帮助我更熟练地掌握实践技能。	I participate in FAKPV because I want to apply the first aid knowledge learned in class to practice... This can help me become more proficient in practical skills.	Apply classroom knowledge to practice	Enhancing practical skills	Self-achievement	Motivations
P2	参加FAKPV可以获得学分，这对我的课程完成有帮助...它还能提高我的综合素质评分，这对未来的奖励和荣誉很重要。	Participating in FAKPV offers credits, which helps with my course completion... It also improves my comprehensive quality score, which is quite important for future awards and honors.	Academic credit motivation	Academic credit and conduct point rewards	Reward Mechanisms	Motivations
P1	当向公众解释急救知识时，我遇到了一些我没有准备好的问题...我意识到我的知识不够全面，有些问题我真的无法回答。	When explaining first aid to the public, I encounter questions I'm not prepared for... I realize my knowledge isn't comprehensive enough, and there are some I really can't answer.	Insufficient knowledge to answer questions	Limited professional knowledge	Skill Deficiencies	Challenges
P10	我的实践训练还是有限的...我的一些急救动作不标准...我经常需要别人的指导才能完成整个过程。	My practical training is still limited... some of my first aid actions aren't standard… I often need guidance from others to complete the whole process.	Limited practical skills and need for guidance	Inadequate practical skills	Skill Deficiencies	Challenges
P3	每次我必须在一群人面前演示急救技能时，我都会非常紧张...我害怕犯错误，影响别人的学习。	Every time I have to demonstrate first aid skills in front of a group, I get really nervous... I'm afraid of making mistakes and affecting others' learning.	Performance anxiety in public demonstrations	Performance anxiety	Psychological Challenges	Challenges
P12	参加FAKPV活动是有意义的，但有时会与考试准备冲突...在志愿服务和学习之间找到平衡真的很困难。	Participating in FAKPV activities is meaningful, but sometimes it clashes with exam preparation... It's really difficult to find a balance between volunteer service and studying.	Difficulty balancing volunteering and studying	Balancing volunteer work with academic responsibilities	Time Constraints	Challenges
P8	参加FAKPV让我意识到，作为一名医学生，我有责任向公众传播急救知识...这不仅仅是学习，而是一种社会责任。	Participating in FAKPV made me realize that as a medical student, I have a responsibility to spread first aid knowledge to the public... It's not just learning, but a social responsibility.	Sense of social responsibility	Sense of social responsibility	Psychological Benefits	Benefits
P7	通过反复练习，我的心肺复苏技能有了显著提高...现在我觉得在紧急情况下我可以更冷静地做出反应。	Through repeated practice, my CPR skills have significantly improved... Now I feel I can respond more calmly in emergency situations.	Improved technical proficiency through practice	Improvement of emergency care skills	Skill Enhancement	Benefits
